# Supplementary material for: Flow Cytometric Assessment of Ki-67 Expression in Lymphocytes From Physiologic Lymph Nodes, Lymphoma Cell Populations and Remnant Normal Cell Populations From Lymphomatous Lymph Nodes
Source: Front Vet Sci. 2021 Jun 29;8:663656. doi: 10.3389/fvets.2021.663656 (PMC8276100; doi:10.3389/fvets.2021.663656)
Supplement: Supplementary Table 2 — Case numbers #1 to #14 for the lymphoma cases, P1 Gate FSC/SSC extracellular malignant lymphocytes lymphoma, percent (%) of cells alive in P1 Gate extracellular, P1 Gate FSC/SSC intracellular malignant lymphocytes lymphoma, percent (%) of cells alive in P1 Gate intracellular, “physiologic” non-malignant population present in percent (%), percent (%) of cells alive in “physiologic” non-malignant population, Case numbers #I to #VIII for the lymphoma cases, percent (%) of cells alive in P1 Gate intracellular in normal canine lymph node present in percent (%), percent (%) of cells alive in the normal canine lymph node population. P1 Gate represents the gated cells malignant/ “physiologic” non-malignant chosen by size/granularity and life/dead staining. [file Table_2.xlsx]

## Sheet: Suppl Table 2
Case Nr.	P1 Gate FSC/SSC extracelluar malignant lymphocytes lymphoma	% of cells alive in P1 Gate extracellular	P1 Gate FSC/SSC intracellular malignant lymphocytes lymphoma	% of cells alive in P1 Gate intracellular	"remnant" non malignant population present in %	% of cells alive in "remnant" non malignant population	Case Nr. normal canine lymph nodes	P1 Gate FSC/SSC intracellular lymphocytes healty lymph nodes	% of cells alive in P1 Gate intracellular lymphocytes healty lymph nodes
1	66.9	100	91.9	92.7	19.8	100	I	95.7	81.6
2	96.2	99.2	76.3	98.3	11.7	94.7	II	77.1	71.2
3	18.6	97	14.7	93	17.1	97.3	III	75.6	62
4	75.6	99	80.4	97	8.1	91	IV	47.2	83.8
5	33.7	97	80.3	93	7	68.9	V	56.9	34.7
6	57.3	95	75.9	73	9.9	89	VI	89.5	90.8
7	64.4	93.6	67.6	90	18.9	60	VII	86.8	77.9
8	25.7	55.9	28.9	27.8	39	97	VIII	90.7	77.1
9	68.4	95	72.6	91.3	8.9	65.8
10	75.5	97.8	96.9	83.9	6.5	90
11	64.4	99	79	97.9	7.5	89
12	80.2	95.6	87.6	92.3	8.7	94
13	35.4	84.5	40.1	84	46.2	31
14	74.3	95	80.3	90	19.6	35
		Supp Tab 2
