# Supplementary material for: Flow Cytometric Assessment of Ki-67 Expression in Lymphocytes From Physiologic Lymph Nodes, Lymphoma Cell Populations and Remnant Normal Cell Populations From Lymphomatous Lymph Nodes
Source: Front Vet Sci. 2021 Jun 29;8:663656. doi: 10.3389/fvets.2021.663656 (PMC8276100; doi:10.3389/fvets.2021.663656)
Supplement: Supplementary Table 3 — Case numbers #1 to #14, antigen expression for the antigens CD21, CD3, CD4, CD8, MHCII, CD5, CD45, CD34, CD11a, and CD79acy. At the end of the table, the mean and standard deviation for the 10 antibodies tested is calculated and compared to former published reference data for physiologic lymphoid material in the canine species (28, 37–39). The antibodies lying within reference interval in at least one of the reference data published is written in green, the others in blue. Antibodies outside the reference data in red and the antibody without reference data published, MHCII, in black. [file Table_3.xlsx]

## Sheet: Suppl Table 3
	percentage of positive cells
Case Nr.	CD21	CD3	CD4	CD8	MHCII	CD5	CD45	CD34	CD11a	CD79acy
1	52	76	34	22	97.3	75	85	1.8	100	84.7
2	13.1	66.9	40.1	26.3	82.7	65.3	87.2	1.5	38.7	85.9
3	17.8	73.6	59.4	9.3	73.7	72.2	91.2	0	56.7	81
4	11.8	58.1	33.3	18.1	86.6	53.9	89.7	0.3	72	67.2
5	18.2	29.1	21.6	6	47.4	30.6	60.4	3.6	33.5	55.5
6	16.1	68	43.1	23.1	83.2	68.7		3.7	78.4	15.2
7	19.4	68.7	42.3	26.6	72.9	60.9		0.3	26.7	92.4
8	19.1	77.8	50.4	29.3	92.5	69.3		1.3	71.9	62.4
9	20.9	48.8	35.4	9.2	78.2	48.9	77.8	0.6	71.8	24
10	37	48.8	39.8	8.9	79.7	54.7	20	7.6	16.5	59.9
11	28.5	61.2	28.6	53.1	98.4	96.9		0.4	44.9	58.4
12	57.1	41.9	22.8	14.4	88.4	40	91	4.3	36	94
13	28.1	71.6	59.6	7.8	89.1	69.2	99	0	26.26	55.4
14	17.1	96.4	53.4	19.1	75.7	72.9	89.1	0.6	25.2	55.2
	25.4429	63.35	40.2714	19.5143	81.8429	62.75	79.04	1.85714	49.8971	63.6571	mean percentage of positive cells
	13.5253	16.4444	11.7369	11.984	12.3511	15.8668	22.0022	2.11887	24.2838	22.6275	STAB
	34.3+11.8	55+14.1	58.7+9	21.3+7.8		54.8+12.7			92.2+12.3	45.8+14.8	28
	31.4+17.4	54.5+23.3	22.1+8.7	9+4.4			29.7+28				36
	37+9	59+11	43+8	16+5				2+2			37
	32.3+0.4	63.4+2.3	44.6+2.9	16.7+2.6							38
			Supp Tab 3
